# Supplementary material for: Chronic Ethanol Exposure Induces Early Epithelial-to-Mesenchymal Transition (EMT) and Premalignant Changes in Gingival Keratinocytes: An In Vitro Model of Very Early Oral Carcinogenesis
Source: Cells. 2025 Nov 27;14(23):1887. doi: 10.3390/cells14231887 (PMC12691217; doi:10.3390/cells14231887)
Supplement: Supplementary file 1 [file cells-14-01887-s001.zip]

Archive with 1 entries (1 files):
- cells-3997528-supplementary.pdf
